# Supplementary material for: Characterization of a non-sexual population of Strongyloides stercoralis with hybrid 18S rDNA haplotypes in Guangxi, Southern China
Source: PLoS Negl Trop Dis. 2019 May 6;13(5):e0007396. doi: 10.1371/journal.pntd.0007396 (PMC6522072; doi:10.1371/journal.pntd.0007396)
Supplement: S1 File — The table shows the result of two fecal samplings from human hosts in the villages LA and QX, Guangxi, China. Each row represents one person. (XLSX) [file pntd.0007396.s001.xlsx]

## Sheet: LA
Host identifier	Stool provided in the 1st sampling	Stool provided in the 2nd sampling	Hookworm	Liver fluke	S. stercoralis
LA1	yes	yes		positive
LA2	yes	yes
LA3	yes
LA4
LA5	yes	yes
LA6
LA7	yes	yes		positive
LA8	yes	yes
LA9	yes	yes		positive
LA10	yes	yes
LA11	yes
LA12	yes	yes
LA13	yes
LA14	yes	yes
LA15
LA16	yes	yes
LA17	yes	yes	positive	positive
LA18	yes	yes	positive
LA19	yes	yes
LA20	yes	yes
LA21	yes
LA22
LA23		yes
LA24	yes	yes		positive
LA25	yes	yes
LA26	yes		positive
LA27	yes	yes	positive
LA28	yes
LA29	yes
LA30	yes	yes
LA31	yes	yes	positive
LA32	yes	yes
LA33	yes	yes	positive
LA34	yes	yes
LA35
LA36	yes	yes	positive
LA37	yes	yes		positive
LA38	yes	yes	positive
LA39	yes	yes		positive
LA40	yes	yes	positive	positive
LA41	yes	yes
LA42
LA43	yes			positive
LA44	yes	yes
LA45	yes	yes		positive
LA46	yes	yes	positive
LA47	yes	yes
LA48	yes	yes
LA49	yes	yes
LA50	yes	yes
LA51
LA52	yes	yes
LA53	yes	yes
LA54	yes	yes		positive
LA55	yes	yes
LA56	yes	yes
LA57	yes	yes
LA58	yes	yes		positive
LA59	yes	yes
LA60	yes	yes		positive
LA61	yes	yes
LA62	yes	yes		positive
LA63	yes	yes
LA64	yes	yes		positive
LA65	yes	yes
LA66	yes	yes
LA67	yes	yes
LA68	yes	yes
LA69	yes	yes		positive
LA70	yes	yes
LA71	yes	yes		positive
LA72	yes	yes	positive	positive
LA73	yes	yes
LA74	yes	yes
LA75	yes	yes
LA76	yes	yes
LA77	yes	yes
LA78	yes	yes
LA79	yes	yes
LA80	yes	yes
LA81	yes	yes
LA82	yes	yes
LA83		yes
LA84	yes	yes
LA85	yes	yes
LA86	yes	yes
LA87	yes	yes
LA88	yes	yes		positive
LA89	yes	yes
LA90	yes	yes
LA91	yes	yes
LA92	yes	yes
LA93	yes	yes
LA94	yes	yes
LA95	yes	yes
LA96	yes	yes		positive
LA97	yes	yes
LA98	yes	yes
LA99		yes
LA100	yes	yes
LA101	yes	yes
LA102	yes	yes
LA103	yes	yes
LA104
LA105	yes	yes
LA106	yes	yes	positive
LA107	yes	yes
LA108	yes	yes
LA109	yes	yes
LA110	yes	yes
LA111		yes
LA112	yes	yes
LA113
LA114	yes	yes
LA115	yes	yes		positive
LA116	yes	yes		positive
LA117	yes	yes
LA118	yes	yes
LA119	yes	yes
LA120	yes	yes
LA121	yes	yes		positive
LA122
LA123
LA124
LA125
LA126
LA127	yes
Total	108	104	12	23	0

## Sheet: QX
Code of hosts	Stool provided in the 1st sampling	Stool provided in the 2nd sampling	Hookworm	Liver fluke	S. stercoralis
QX1	yes			positive
QX2	yes
QX3
QX4	yes	yes		positive
QX5	yes	yes	positive	positive
QX6	yes	yes		positive
QX7	yes	yes
QX8	yes	yes		positive
QX9	yes	yes
QX10	yes		positive
QX11	yes	yes		positive
QX12
QX13	yes	yes	positive	positive
QX14		yes			positive
QX15
QX16	yes
QX17	yes			positive
QX18
QX19
QX20
QX21
QX22	yes	yes		positive
QX23
QX24	yes	yes	positive	positive	positive
QX25
QX26	yes	yes		positive
QX27
QX28
QX29	yes	yes		positive
QX30	yes	yes		positive
QX31	yes	yes	positive	positive
QX32	yes	yes		positive	positive
QX33	yes	yes
QX34	yes	yes		positive
QX35
QX36	yes	yes
QX37	yes	yes		positive
QX38
QX39	yes	yes		positive
QX40	yes	yes		positive
QX41	yes	yes		positive
QX42
QX43	yes	yes		positive
QX44
QX45	yes
QX46		yes		positive
QX47	yes
QX48		yes	positive
QX49
QX50	yes	yes		positive
QX51		yes
QX52	yes			positive
QX53
QX54
QX55
QX56
QX57	yes	yes		positive
QX58	yes	yes		positive
QX59	yes	yes	positive	positive
QX60	yes	yes
QX61	yes	yes		positive
QX62		yes		positive
QX63
QX64
QX65	yes	yes		positive
QX66	yes
QX67	yes	yes
QX68	yes	yes
QX69	yes			positive
QX70	yes
QX71
QX72
QX73
QX74	yes
QX75
QX76	yes	yes
QX77	yes	yes		positive
QX78	yes
QX79		yes	positive
QX80
QX81
QX82
QX83
QX84
QX85	yes			positive
QX86		yes
QX87	yes	yes		positive	positive
QX88	yes			positive
QX89	yes			positive
QX90	yes
QX91
QX92		yes		positive
QX93	yes			positive
QX94	yes	yes		positive
QX95		yes		positive
QX96
QX97		yes			positive
QX98	yes			positive
QX99		yes		positive
QX100	yes	yes
QX101	yes	yes		positive
QX102		yes		positive
QX103	yes	yes
QX104		yes
QX105	yes	yes			positive
QX106	yes	yes		positive
QX107	yes	yes
QX108	yes	yes		positive
QX109
QX110	yes
QX111	yes	yes		positive
QX112
QX113
QX114
QX115	yes			positive
QX116	yes
QX117	yes	yes		positive
QX118		yes		positive
QX119	yes	yes		positive
QX120	yes	yes	positive	positive
QX121		yes	positive		positive
QX122	yes	yes	positive	positive
QX123	yes	yes		positive
QX124	yes	yes
QX125	yes	yes	positive
QX126	yes	yes		positive
QX127	yes	yes
QX128	yes		positive	positive
QX129	yes		positive	positive
QX130	yes	yes
QX131	yes	yes	positive
QX132	yes
QX133	yes	yes	positive	positive
QX134	yes	yes	positive	positive
QX135	yes	yes		positive
Total	83	73	17	59	7
