# Supplementary material for: Characterization of a non-sexual population of Strongyloides stercoralis with hybrid 18S rDNA haplotypes in Guangxi, Southern China
Source: PLoS Negl Trop Dis. 2019 May 6;13(5):e0007396. doi: 10.1371/journal.pntd.0007396 (PMC6522072; doi:10.1371/journal.pntd.0007396)
Supplement: S2 File — The table shows the number of hookworms collected, genotyped (SSU, ITS, and cox1) for each positive host, and number of hookworms of the corresponding cox1 haplotypes found in each host. (XLSX) [file pntd.0007396.s002.xlsx]

## Sheet: #Hookworms genotyped
Host identifier	Number of hookworm collected	SSU determined	ITS determined	cox1 determined
LA106	24	24	8	16
LA17	24	16	4	2
LA18	16	16	8	8
LA26	32	14	6	7
LA27	16	15	8	8
LA31	13	5	3	3
LA33	24	12	8	8
LA36	15	14	4	5
LA38	11	11	8	8
LA40	16	12	3	6
LA72	3	3	3	3
QX120	16	13	6	3
QX121	12	12	7	6
QX122	16	3	2	2
QX125	16	16	8	2
QX128	16	12	4	1
QX24	23	15	8	7
QX5	16	16	8	4
QX59	2	2	2	1
Total	311	231	108	100

## Sheet: cox1 haplotypes
Host identifier	H4	H15	H81	H83	H84	H86	H57	H235	H249	H250	H26	H109	H230	H105	H106	H107	H354	H314
LA106	2	4	1	3	1	5
LA17							2
LA18	1							2	4	1
LA26		2									5
LA27	2	1						1				1	3
LA31	3
LA33		2										1		1	2	2
LA36	5
LA38		8
LA40		6
LA72		3
QX120								3
QX121		1		1				3									1
QX122									2
QX125				2
QX128	1
QX24				4														3
QX5		1		2				1
QX59	1
