# Supplementary material for: Characterization of a non-sexual population of Strongyloides stercoralis with hybrid 18S rDNA haplotypes in Guangxi, Southern China
Source: PLoS Negl Trop Dis. 2019 May 6;13(5):e0007396. doi: 10.1371/journal.pntd.0007396 (PMC6522072; doi:10.1371/journal.pntd.0007396)
Supplement: S3 File — The table shows the number of S. stercoralis collected, genotyped (SSU and cox1) for each positive host, and the number of S. stercoralis of the corresponding cox1 haplotypes found in each host. (XLSX) [file pntd.0007396.s003.xlsx]

## Sheet: #S. stecoralis genotyped
Host identifier	Number of S. stercoralis collected	SSU determined	cox1 determined
QX105	50	44	15
QX14	2	2	2
QX121	1	1	1
QX24	66	51	18
QX32	32	28	15
QX87	2	2	2
QX97	31	26	15
Patient A	40	15	0
Patient B	32	8	1
Patient C	11	0	0
Total	267	177	69

## Sheet: cox1 haplotypes
Host identifier	H205	H175	H447
QX105	15
QX14		2
QX24		18
QX32		15
QX87		2
QX97		15
QX121		1
Patient B			1
Total	15	53	1
